# Supplementary material for: High-Level CNN and Machine Learning Methods for Speaker Recognition
Source: Sensors (Basel). 2023 Mar 25;23(7):3461. doi: 10.3390/s23073461 (PMC10098737; doi:10.3390/s23073461)
Supplement: Supplementary file 1 [file sensors-23-03461-s001.zip]

Archive with 2 entries (2 files):
- confusion_matrix.xlsx
- feature_list.xlsx
