# Supplementary material for: High-Level CNN and Machine Learning Methods for Speaker Recognition
Source: Sensors (Basel). 2023 Mar 25;23(7):3461. doi: 10.3390/s23073461 (PMC10098737; doi:10.3390/s23073461)
Supplement: Supplementary file 1 [file sensors-23-03461-s001.zip › feature_list.xlsx]

## Sheet: Sheet1
audspec_lengthL1norm_sma_percentile1_0
audspec_lengthL1norm_sma_skewness
audspec_lengthL1norm_sma_lpc1
pcm_RMSenergy_sma_quartile2
pcm_RMSenergy_sma_iqr1_2
pcm_RMSenergy_sma_iqr2_3
pcm_RMSenergy_sma_risetime
pcm_RMSenergy_sma_lpc2
pcm_zcr_sma_quartile1
pcm_zcr_sma_percentile1_0
audspec_lengthL1norm_sma_de_lpgain
audSpec_Rfilt_sma_0__quartile3
audSpec_Rfilt_sma_0__percentile1_0
audSpec_Rfilt_sma_1__risetime
audSpec_Rfilt_sma_2__percentile1_0
audSpec_Rfilt_sma_3__percentile1_0
audSpec_Rfilt_sma_7__percentile1_0
audSpec_Rfilt_sma_13__percentile1_0
audSpec_Rfilt_sma_13__leftctime
audSpec_Rfilt_sma_16__percentile1_0
audSpec_Rfilt_sma_18__percentile1_0
audSpec_Rfilt_sma_19__quartile1
audSpec_Rfilt_sma_19__percentile1_0
audSpec_Rfilt_sma_22__risetime
audSpec_Rfilt_sma_24__percentile1_0
pcm_fftMag_fband250_650_sma_quartile3
pcm_fftMag_fband250_650_sma_percentile1_0
pcm_fftMag_fband1000_4000_sma_percentile1_0
pcm_fftMag_spectralRollOff25_0_sma_range
pcm_fftMag_spectralRollOff25_0_sma_quartile1
pcm_fftMag_spectralRollOff25_0_sma_iqr1_2
pcm_fftMag_spectralRollOff50_0_sma_iqr1_2
pcm_fftMag_spectralRollOff50_0_sma_pctlrange0_1
pcm_fftMag_spectralRollOff90_0_sma_percentile1_0
pcm_fftMag_spectralFlux_sma_quartile2
pcm_fftMag_spectralCentroid_sma_quartile1
pcm_fftMag_spectralCentroid_sma_percentile1_0
pcm_fftMag_spectralEntropy_sma_quartile1
pcm_fftMag_spectralEntropy_sma_quartile2
pcm_fftMag_spectralEntropy_sma_iqr1_2
pcm_fftMag_spectralEntropy_sma_percentile1_0
pcm_fftMag_spectralVariance_sma_quartile1
pcm_fftMag_spectralVariance_sma_percentile1_0
pcm_fftMag_spectralSkewness_sma_quartile1
pcm_fftMag_spectralSkewness_sma_quartile2
pcm_fftMag_spectralSkewness_sma_lpc1
pcm_fftMag_spectralKurtosis_sma_iqr1_2
pcm_fftMag_spectralSlope_sma_lpc0
pcm_fftMag_psySharpness_sma_minPos
pcm_fftMag_psySharpness_sma_percentile1_0
pcm_fftMag_spectralHarmonicity_sma_percentile1_0
mfcc_sma_1__quartile3
mfcc_sma_1__percentile1_0
mfcc_sma_1__percentile99_0
mfcc_sma_2__quartile2
mfcc_sma_2__quartile3
mfcc_sma_2__percentile1_0
mfcc_sma_2__percentile99_0
mfcc_sma_2__stddev
mfcc_sma_3__percentile1_0
mfcc_sma_3__percentile99_0
mfcc_sma_4__quartile1
mfcc_sma_4__quartile3
mfcc_sma_4__percentile99_0
mfcc_sma_4__skewness
mfcc_sma_4__lpgain
mfcc_sma_5__quartile1
mfcc_sma_5__quartile3
mfcc_sma_5__percentile1_0
mfcc_sma_5__percentile99_0
mfcc_sma_6__quartile1
mfcc_sma_6__quartile3
mfcc_sma_6__percentile1_0
mfcc_sma_6__percentile99_0
mfcc_sma_6__lpgain
mfcc_sma_7__quartile1
mfcc_sma_7__quartile2
mfcc_sma_7__iqr1_3
mfcc_sma_7__percentile1_0
mfcc_sma_7__percentile99_0
mfcc_sma_7__stddev
mfcc_sma_7__lpgain
mfcc_sma_8__quartile1
mfcc_sma_8__quartile3
mfcc_sma_8__iqr1_3
mfcc_sma_8__percentile1_0
mfcc_sma_8__percentile99_0
mfcc_sma_9__quartile1
mfcc_sma_9__quartile3
mfcc_sma_9__percentile1_0
mfcc_sma_9__percentile99_0
mfcc_sma_9__stddev
mfcc_sma_9__lpgain
mfcc_sma_10__quartile1
mfcc_sma_10__quartile3
mfcc_sma_10__percentile1_0
mfcc_sma_10__percentile99_0
mfcc_sma_10__stddev
mfcc_sma_11__quartile1
mfcc_sma_11__quartile2
mfcc_sma_11__percentile99_0
mfcc_sma_11__skewness
mfcc_sma_11__lpgain
mfcc_sma_12__quartile1
mfcc_sma_12__quartile2
mfcc_sma_12__quartile3
mfcc_sma_12__percentile1_0
mfcc_sma_12__skewness
mfcc_sma_12__lpgain
mfcc_sma_13__quartile1
mfcc_sma_13__quartile3
mfcc_sma_13__percentile1_0
mfcc_sma_13__percentile99_0
mfcc_sma_14__quartile1
mfcc_sma_14__quartile2
mfcc_sma_14__quartile3
mfcc_sma_14__percentile1_0
mfcc_sma_14__percentile99_0
audSpec_Rfilt_sma_de_0__quartile3
audSpec_Rfilt_sma_de_0__stddev
audSpec_Rfilt_sma_de_19__skewness
audSpec_Rfilt_sma_de_19__risetime
audSpec_Rfilt_sma_de_23__pctlrange0_1
pcm_fftMag_fband1000_4000_sma_de_lpgain
pcm_fftMag_spectralEntropy_sma_de_iqr1_3
pcm_fftMag_spectralVariance_sma_de_range
pcm_fftMag_spectralVariance_sma_de_pctlrange0_1
pcm_fftMag_spectralVariance_sma_de_lpgain
pcm_fftMag_spectralSkewness_sma_de_pctlrange0_1
pcm_fftMag_psySharpness_sma_de_pctlrange0_1
pcm_fftMag_psySharpness_sma_de_skewness
mfcc_sma_de_1__pctlrange0_1
mfcc_sma_de_4__pctlrange0_1
mfcc_sma_de_5__pctlrange0_1
mfcc_sma_de_5__stddev
mfcc_sma_de_5__lpgain
mfcc_sma_de_6__pctlrange0_1
mfcc_sma_de_8__stddev
F0final_sma_amean
F0final_sma_flatness
F0final_sma_posamean
F0final_sma_rqmean
F0final_sma_quartile1
F0final_sma_quartile2
F0final_sma_quartile3
F0final_sma_percentile1_0
F0final_sma_stddev
F0final_sma_skewness
F0final_sma_risetime
F0final_sma_leftctime
voicingFinalUnclipped_sma_flatness
voicingFinalUnclipped_sma_quartile2
voicingFinalUnclipped_sma_quartile3
voicingFinalUnclipped_sma_iqr2_3
voicingFinalUnclipped_sma_iqr1_3
voicingFinalUnclipped_sma_kurtosis
jitterLocal_sma_flatness
jitterLocal_sma_quartile1
jitterLocal_sma_quartile3
jitterLocal_sma_iqr1_2
jitterDDP_sma_quartile1
jitterDDP_sma_risetime
shimmerLocal_sma_flatness
shimmerLocal_sma_quartile3
audspec_lengthL1norm_sma_peakMeanMeanDist
audSpec_Rfilt_sma_0__rqmean
audSpec_Rfilt_sma_5__flatness
audSpec_Rfilt_sma_18__meanFallingSlope
pcm_fftMag_spectralFlux_sma_meanRisingSlope
pcm_fftMag_spectralVariance_sma_flatness
pcm_fftMag_spectralKurtosis_sma_rqmean
pcm_fftMag_spectralKurtosis_sma_peakMeanRel
pcm_fftMag_spectralSlope_sma_amean
pcm_fftMag_spectralSlope_sma_peakMeanAbs
mfcc_sma_2__amean
mfcc_sma_2__peakMeanAbs
mfcc_sma_3__amean
mfcc_sma_3__rqmean
mfcc_sma_3__peakMeanAbs
mfcc_sma_4__peakMeanAbs
mfcc_sma_4__peakMeanRel
mfcc_sma_5__amean
mfcc_sma_5__rqmean
mfcc_sma_5__peakMeanRel
mfcc_sma_6__amean
mfcc_sma_6__peakMeanAbs
mfcc_sma_6__peakMeanRel
mfcc_sma_7__amean
mfcc_sma_7__peakMeanAbs
mfcc_sma_8__amean
mfcc_sma_8__peakMeanAbs
mfcc_sma_8__peakMeanRel
mfcc_sma_9__amean
mfcc_sma_9__peakMeanAbs
mfcc_sma_10__amean
mfcc_sma_10__rqmean
mfcc_sma_10__peakMeanAbs
mfcc_sma_11__amean
mfcc_sma_11__peakMeanAbs
mfcc_sma_11__peakMeanRel
mfcc_sma_12__amean
mfcc_sma_12__rqmean
mfcc_sma_12__peakMeanAbs
mfcc_sma_13__amean
mfcc_sma_13__peakMeanAbs
mfcc_sma_14__amean
mfcc_sma_14__peakMeanRel
pcm_RMSenergy_sma_de_peakRangeAbs
audSpec_Rfilt_sma_de_0__stddevFallingSlope
audSpec_Rfilt_sma_de_24__meanFallingSlope
audSpec_Rfilt_sma_de_25__flatness
pcm_fftMag_fband250_650_sma_de_peakMeanAbs
pcm_fftMag_spectralRollOff90_0_sma_de_flatness
pcm_fftMag_spectralFlux_sma_de_meanFallingSlope
pcm_fftMag_spectralVariance_sma_de_flatness
pcm_fftMag_spectralSkewness_sma_de_posamean
pcm_fftMag_spectralKurtosis_sma_de_meanFallingSlope
mfcc_sma_de_5__posamean
mfcc_sma_de_6__posamean
mfcc_sma_de_7__rqmean
